# Supplementary material for: Death receptor 6 does not regulate axon degeneration and Schwann cell injury responses during Wallerian degeneration
Source: eLife. 2026 Mar 27;14:RP108389. doi: 10.7554/eLife.108389 (PMC13030889; doi:10.7554/eLife.108389)
Supplement: Figure 1—figure supplement 2—source data 3. [file elife-108389-fig1-figsupp2-data3.zip]

Archive with 7 entries (6 files):
- Fig. 1-figure supplement 2-source data 3/
- Fig. 1-figure supplement 2-source data 3/Fig. 1-figure supplement 2A beta-actin.tif
- Fig. 1-figure supplement 2-source data 3/Fig. 1-figure supplement 2A JNK.tif
- Fig. 1-figure supplement 2-source data 3/Fig. 1-figure supplement 2A p-JNK.tif
- Fig. 1-figure supplement 2-source data 3/Fig. 1-figure supplement 2C beta-actin.tif
- Fig. 1-figure supplement 2-source data 3/Fig. 1-figure supplement 2C JNK.tif
- Fig. 1-figure supplement 2-source data 3/Fig. 1-figure supplement 2C p-JNK.tif
