# Supplementary material for: Death receptor 6 does not regulate axon degeneration and Schwann cell injury responses during Wallerian degeneration
Source: eLife. 2026 Mar 27;14:RP108389. doi: 10.7554/eLife.108389 (PMC13030889; doi:10.7554/eLife.108389)
Supplement: Figure 3—source data 3. [file elife-108389-fig3-data3.zip]

Archive with 5 entries (4 files):
- Fig. 3-source data 3/
- Fig. 3-source data 3/Fig. 3A beta-actin.tif
- Fig. 3-source data 3/Fig. 3A DR6.tif
- Fig. 3-source data 3/Fig. 3D beta-actin.tif
- Fig. 3-source data 3/Fig. 3D DR6.tif
