# Supplementary material for: Death receptor 6 does not regulate axon degeneration and Schwann cell injury responses during Wallerian degeneration
Source: eLife. 2026 Mar 27;14:RP108389. doi: 10.7554/eLife.108389 (PMC13030889; doi:10.7554/eLife.108389)
Supplement: Appendix 1—figure 1—source data 2. [file elife-108389-app1-fig1-data2.zip]

Archive with 2 entries (1 files):
- Appendix 1-figure 1-source data 2/
- Appendix 1-figure 1-source data 2/Appendix 1-figure 1-source data 2.tif
