# Supplementary material for: Death receptor 6 does not regulate axon degeneration and Schwann cell injury responses during Wallerian degeneration
Source: eLife. 2026 Mar 27;14:RP108389. doi: 10.7554/eLife.108389 (PMC13030889; doi:10.7554/eLife.108389)
Supplement: Appendix 1—figure 1—source data 3. [file elife-108389-app1-fig1-data3.zip]

Archive with 5 entries (4 files):
- Appendix 1-figure 1 source data 3/
- Appendix 1-figure 1 source data 3/Appendix 1-figure 1B beta-actin.tif
- Appendix 1-figure 1 source data 3/Appendix 1-figure 1B DR6.tif
- Appendix 1-figure 1 source data 3/Appendix 1-figure 1D beta-actin.tif
- Appendix 1-figure 1 source data 3/Appendix 1-figure 1D DR6.tif
